# Supplementary material for: 1,2-Bis[bis­(methyl­sulfan­yl)methyl­ene]hydrazine
Source: Acta Crystallogr Sect E Struct Rep Online. 2008 May 21;64(Pt 6):o1132. doi: 10.1107/S1600536808014608 (PMC2961342; doi:10.1107/S1600536808014608)
Supplement: Supplementary file 1 [file e-64-o1132-sup1.cif]

##############################################################################
###                                                                        ###
###        Electronic paper (Acta Crystallographica Section E)             ###
###                                                                        ###
##############################################################################
#                                                                            #
# This CIF contains the data in a paper accepted for publication in Acta     #
# Crystallographica Section E. It conforms to the requirements of Notes      #
# for Authors for Section E, and has been peer reviewed under the auspices   #
# of the IUCr Commission on Journals.                                        #
#                                                                            #
# Full details of the Crystallographic Information File format               #
# are given in the paper "The Crystallographic Information File (CIF):       #
# a New Standard Archive File for Crystallography" by S. R. Hall, F. H.      #
# Allen and I. D. Brown [Acta Cryst. (1991), A47, 655-685].                  #
#                                                                            #
# The current version of the core CIF dictionary is obtainable from          #
# ftp://ftp.iucr.org/pub/cif_core.dic. The current version number is 2.4.    #
#                                                                            #
# Software is freely available for graphical display of the structure(s) in  #
# this CIF.  For information consult the CIF home page http://www.iucr.org/  #
# cif/home.html                                                              #
#                                                                            #
# This file may be used for bona fide research purposes within the           #
# scientific community so long as proper attribution is given to the journal # 
# article from which it was obtained.                                        #
#                                                                            #
##############################################################################
                                             
data_I
_audit_creation_method     SHELXL-97
_chemical_name_systematic
;
1,2-Bis[bis(methylsulfanyl)methylene]hydrazine
;
_chemical_name_common     ?
_chemical_formula_moiety     'C6 H12 N2 S4'
_chemical_formula_sum     'C6 H12 N2 S4'
_chemical_formula_iupac     'C6 H12 N2 S4'
_chemical_formula_weight     240.42
_chemical_melting_point     ?
_symmetry_cell_setting     monoclinic
_symmetry_space_group_name_H-M     'C 2/m'
_symmetry_space_group_name_Hall     '-C 2y'
loop_
    _symmetry_equiv_pos_as_xyz
    'x, y, z'
    '-x, y, -z'
    'x+1/2, y+1/2, z'
    '-x+1/2, y+1/2, -z'
    '-x, -y, -z'
    'x, -y, z'
    '-x+1/2, -y+1/2, -z'
    'x+1/2, -y+1/2, z'
_cell_length_a     10.683(2)
_cell_length_b     7.1930(10)
_cell_length_c     8.309(2)
_cell_angle_alpha     90.00
_cell_angle_beta     117.66(2)
_cell_angle_gamma     90.00
_cell_volume     565.5(2)
_cell_formula_units_Z     2
_cell_measurement_reflns_used     25
_cell_measurement_theta_min     10
_cell_measurement_theta_max     15
_cell_measurement_temperature     298(2)
_exptl_crystal_description     plate
_exptl_crystal_colour     yellow
_exptl_crystal_size_max     0.504
_exptl_crystal_size_mid     0.288
_exptl_crystal_size_min     0.216
_exptl_crystal_density_diffrn     1.412
_exptl_crystal_density_meas     ?
_exptl_crystal_density_method     'not measured'
_exptl_crystal_F_000     252
_exptl_absorpt_coefficient_mu     0.793
_exptl_absorpt_correction_type     psi-scan
_exptl_absorpt_process_details     '(North <i>et al.</i>,  1968)'
_exptl_absorpt_correction_T_min     0.79
_exptl_absorpt_correction_T_max     0.84
_exptl_special_details
;
;
_diffrn_ambient_temperature     298(2)
_diffrn_radiation_type     MoK\a
_diffrn_radiation_wavelength     0.71073
_diffrn_radiation_source     'fine-focus sealed tube'
_diffrn_radiation_monochromator     graphite
_diffrn_measurement_device_type     'Enraf--Nonius CAD-4 EXPRESS'
_diffrn_measurement_method     \w/2\q
_diffrn_detector_area_resol_mean     ?
_diffrn_reflns_number     1994
_diffrn_reflns_av_R_equivalents     0.0270
_diffrn_reflns_av_sigmaI/netI     0.0243
_diffrn_reflns_theta_min     2.77
_diffrn_reflns_theta_max     29.97
_diffrn_reflns_theta_full     29.97
_diffrn_measured_fraction_theta_max     1.000
_diffrn_measured_fraction_theta_full     1.000
_diffrn_reflns_limit_h_min     -14
_diffrn_reflns_limit_h_max     14
_diffrn_reflns_limit_k_min     -1
_diffrn_reflns_limit_k_max     10
_diffrn_reflns_limit_l_min     -11
_diffrn_reflns_limit_l_max     11
_diffrn_standards_number     2
_diffrn_standards_interval_count     ?
_diffrn_standards_interval_time     120
_diffrn_standards_decay_%     2
loop_
    _diffrn_standard_refln_index_h
    _diffrn_standard_refln_index_k
    _diffrn_standard_refln_index_l
    1 -5 1
    -1 -5 1
_refine_special_details
;
Refinement of <i>F</i>^2^ against ALL reflections. The weighted <i>R</i>-factor
<i>wR</i> and goodness of fit <i>S</i> are based on <i>F</i>^2^, conventional
<i>R</i>-factors <i>R</i> are based on <i>F</i>, with <i>F</i> set to zero for
negative <i>F</i>^2^. The threshold expression of <i>F</i>^2^ >
\s(<i>F</i>^2^) is used only for calculating <i>R</i>-factors(gt) <i>etc</i>.
and is not relevant to the choice of reflections for refinement.
<i>R</i>-factors based on <i>F</i>^2^ are statistically about twice as large
as those based on <i>F</i>, and <i>R</i>- factors based on ALL data will be
even larger.
;
_reflns_number_total     885
_reflns_number_gt     701
_reflns_threshold_expression     I>2\s(I)
_refine_ls_structure_factor_coef     Fsqd
_refine_ls_matrix_type     full
_refine_ls_R_factor_all     0.0403
_refine_ls_R_factor_gt     0.0319
_refine_ls_wR_factor_gt     0.0823
_refine_ls_wR_factor_ref     0.0878
_refine_ls_goodness_of_fit_ref     1.058
_refine_ls_restrained_S_all     1.058
_refine_ls_number_reflns     885
_refine_ls_number_parameters     37
_refine_ls_number_restraints     0
_refine_ls_hydrogen_treatment     constr
_refine_ls_weighting_scheme     calc
_refine_ls_weighting_details
          'calc w=1/[\s^2^(Fo^2^)+(0.0422P)^2^+0.172P] where P=(Fo^2^+2Fc^2^)/3'
_atom_sites_solution_hydrogens     geom
_atom_sites_solution_primary     direct
_atom_sites_solution_secondary     difmap
_refine_ls_shift/su_max     0.001
_refine_ls_shift/su_mean     0.000
_refine_diff_density_max     0.261
_refine_diff_density_min     -0.218
_refine_ls_extinction_method     none
_refine_ls_extinction_coef     ?
loop_
    _atom_type_symbol
    _atom_type_description
    _atom_type_scat_dispersion_real
    _atom_type_scat_dispersion_imag
    _atom_type_scat_source
    'H' 'H' 0.0000 0.0000
                         'International Tables Vol C Tables 4.2.6.8 and 6.1.1.4'
    'C' 'C' 0.0033 0.0016
                         'International Tables Vol C Tables 4.2.6.8 and 6.1.1.4'
    'N' 'N' 0.0061 0.0033
                         'International Tables Vol C Tables 4.2.6.8 and 6.1.1.4'
    'S' 'S' 0.1246 0.1234
                         'International Tables Vol C Tables 4.2.6.8 and 6.1.1.4'
_computing_data_collection
                'CAD-4 EXPRESS (Duisenberg, 1992; Mac\'i\<cek & Yordanov, 1992)'
_computing_cell_refinement
                'CAD-4 EXPRESS (Duisenberg, 1992; Mac\'i\<cek & Yordanov, 1992)'
_computing_data_reduction     'XCAD4 (Harms & Wocadlo, 1995)'
_computing_structure_solution     'SHELXS97 (Sheldrick, 2008)'
_computing_structure_refinement     'SHELXL97 (Sheldrick, 2008)'
_computing_molecular_graphics
   'ORTEPIII (Burnett & Johnson, 1996) and ORTEP-3 for Windows (Farrugia, 1997)'
_computing_publication_material     'WinGX (Farrugia, 1999)'
loop_
    _atom_site_type_symbol
    _atom_site_label
    _atom_site_fract_x
    _atom_site_fract_y
    _atom_site_fract_z
    _atom_site_U_iso_or_equiv
    _atom_site_adp_type
    _atom_site_calc_flag
    _atom_site_refinement_flags
    _atom_site_occupancy
    _atom_site_disorder_assembly
    _atom_site_disorder_group
    S S1 0.83746(5) 0.5000 0.78339(7) 0.0648(2) Uani d S 1 . .
    S S2 0.58364(5) 0.5000 0.85038(7) 0.0605(2) Uani d S 1 . .
    N N1 0.57245(14) 0.5000 0.5218(2) 0.0493(4) Uani d S 1 . .
    C C1 0.65298(17) 0.5000 0.6951(2) 0.0435(4) Uani d S 1 . .
    C C2 0.7394(3) 0.5000 1.0710(3) 0.0695(7) Uani d S 1 . .
    H H2A 0.7109 0.5000 1.1650 0.104 Uiso d SR 1 . .
    H H2B 0.7948 0.6090 1.0824 0.104 Uiso d R 1 . .
    C C3 0.8586(3) 0.5000 0.5812(4) 0.0732(8) Uani d S 1 . .
    H H3A 0.9574 0.5000 0.6140 0.110 Uiso d SR 1 . .
    H H3B 0.8148 0.6090 0.5107 0.110 Uiso d R 1 . .
loop_
    _atom_site_aniso_label
    _atom_site_aniso_U_11
    _atom_site_aniso_U_22
    _atom_site_aniso_U_33
    _atom_site_aniso_U_12
    _atom_site_aniso_U_13
    _atom_site_aniso_U_23
    S1 0.0283(2) 0.1133(6) 0.0464(3) 0.000 0.01185(19) 0.000
    S2 0.0414(3) 0.0984(5) 0.0439(3) 0.000 0.0217(2) 0.000
    N1 0.0286(6) 0.0772(12) 0.0392(7) 0.000 0.0132(6) 0.000
    C1 0.0302(7) 0.0566(11) 0.0413(8) 0.000 0.0146(6) 0.000
    C2 0.0619(13) 0.1011(19) 0.0380(9) 0.000 0.0168(9) 0.000
    C3 0.0475(11) 0.116(2) 0.0656(13) 0.000 0.0339(10) 0.000
_geom_special_details
;
 All esds (except the esd in the dihedral angle between two l.s. planes)
 are estimated using the full covariance matrix.  The cell esds are taken
 into account individually in the estimation of esds in distances, angles
 and torsion angles; correlations between esds in cell parameters are only
 used when they are defined by crystal symmetry.  An approximate (isotropic)
 treatment of cell esds is used for estimating esds involving l.s. planes.
;
loop_
    _geom_bond_atom_site_label_1
    _geom_bond_atom_site_label_2
    _geom_bond_site_symmetry_2
    _geom_bond_distance
    _geom_bond_publ_flag
    S1 C1 . 1.7550(18) ?
    S1 C3 . 1.796(3) ?
    S2 C1 . 1.7609(19) ?
    S2 C2 . 1.816(2) ?
    N1 C1 . 1.290(2) ?
    N1 N1 5_666 1.417(3) ?
    C2 H2A . 0.9600 ?
    C2 H2B . 0.9600 ?
    C3 H3A . 0.9600 ?
    C3 H3B . 0.9600 ?
loop_
    _geom_angle_atom_site_label_1
    _geom_angle_atom_site_label_2
    _geom_angle_atom_site_label_3
    _geom_angle_site_symmetry_1
    _geom_angle_site_symmetry_3
    _geom_angle
    _geom_angle_publ_flag
    C1 S1 C3 . . 102.32(10) ?
    C1 S2 C2 . . 103.88(10) ?
    C1 N1 N1 . 5_666 111.67(18) ?
    N1 C1 S1 . . 120.29(14) ?
    N1 C1 S2 . . 121.90(13) ?
    S1 C1 S2 . . 117.81(10) ?
    S2 C2 H2A . . 109.5 ?
    S2 C2 H2B . . 109.5 ?
    H2A C2 H2B . . 109.5 ?
    S1 C3 H3A . . 109.5 ?
    S1 C3 H3B . . 109.5 ?
    H3A C3 H3B . . 109.5 ?
data_global
_journal_date_recd_electronic     2008-05-08
_journal_date_accepted     2008-05-14
_journal_name_full     'Acta Crystallographica, Section E'
_journal_year     2008
_journal_volume     64
_journal_issue      6
_journal_page_first     o1132
_journal_page_last     o1132
_journal_paper_category     QO
_journal_coeditor_code     DN2348
_publ_contact_author_name     'Pr. Ahmed Driss'
_publ_contact_author_address
;
  Laboratoire de Mat\'eriaux et Cristallochimie
  Facult\'e des Sciences de Tunis
  Universit\'e de Tunis El Manar
  2092 El Manar I Tunis, Tunisia
;
_publ_contact_author_email     ahmed.driss@fst.rnu.tn
_publ_contact_author_fax     '216 (1) 88 50 08'
_publ_contact_author_phone     '216 (1) 87 26 00'
_publ_section_title
;
1,2-Bis[bis(methylsulfanyl)methylene]hydrazine
;
loop_
    _publ_author_name
    _publ_author_address
    'Driss, Mohamed'
;
  Laboratoire de Mat\'eriaux et Cristallochimie
  Facult\'e des Sciences de Tunis
  Universit\'e de Tunis El Manar
  2092 El Manar I Tunis, Tunisia
;
    'Toumi, Meriem'
;
  Laboratoire de Chimie Analytique et Electrochimie
  Facult\'e des Sciences de Tunis
  Universit\'e de Tunis El Manar
  2092 El Manar I Tunis, Tunisia
;
    'Ben Amor, Fatma'
;
  Laboratoire de Mat\'eriaux et Cristallochimie
  Facult\'e des Sciences de Tunis
  Universit\'e de Tunis El Manar
  2092 El Manar I Tunis, Tunisia
;
    'Driss, Ahmed'
;
  Laboratoire de Mat\'eriaux et Cristallochimie
  Facult\'e des Sciences de Tunis
  Universit\'e de Tunis El Manar
  2092 El Manar I Tunis, Tunisia
;
    'Boujlel, Khaled'
;
  Laboratoire de Chimie Analytique et Electrochimie
  Facult\'e des Sciences de Tunis
  Universit\'e de Tunis El Manar
  2092 El Manar I Tunis, Tunisia
;
