# Supplementary material for: 1,2-Bis[bis­(methyl­sulfan­yl)methyl­ene]hydrazine
Source: Acta Crystallogr Sect E Struct Rep Online. 2008 May 21;64(Pt 6):o1132. doi: 10.1107/S1600536808014608 (PMC2961342; doi:10.1107/S1600536808014608)
Supplement: Supplementary file 2 [file e-64-o1132-Isup2.hkl]

#
# h,k,l, Fc-squared, Fo-squared, sigma(Fo-squared) and status flag
#
data_I
_shelx_title '  bjl7 in C 2/m'
_shelx_refln_list_code          4
_shelx_F_calc_maximum      162.91
_exptl_crystal_F_000       252.00
_reflns_d_resolution_high  0.7113
 
loop_
 _symmetry_equiv_pos_as_xyz
 'x, y, z'
 '-x, y, -z'
 'x+1/2, y+1/2, z'
 '-x+1/2, y+1/2, -z'
 '-x, -y, -z'
 'x, -y, z'
 '-x+1/2, -y+1/2, -z'
 'x+1/2, -y+1/2, z'
 
_cell_length_a    10.6830
_cell_length_b     7.1930
_cell_length_c     8.3090
_cell_angle_alpha  90.000
_cell_angle_beta  117.660
_cell_angle_gamma  90.000
 
_shelx_F_squared_multiplier     1.000
 
loop_
 _refln_index_h
 _refln_index_k
 _refln_index_l
 _refln_F_squared_calc
 _refln_F_squared_meas
 _refln_F_squared_sigma
 _refln_observed_status
   2   0   0      535.09      514.86      2.04 o
   4   0   0     2848.12     3083.81    169.37 o
   6   0   0        2.17        6.48      0.38 o
   8   0   0      213.60      211.10      2.91 o
  10   0   0      140.82      138.48      2.78 o
  12   0   0      367.11      354.05      5.12 o
   1   1   0     1319.40     1468.11     85.19 o
   3   1   0     2056.71     2029.30      7.88 o
   5   1   0     1689.47     1817.64     10.17 o
   7   1   0     1633.29     1661.03     10.67 o
   9   1   0      162.82      177.97      2.06 o
  11   1   0       25.86       24.08      1.03 o
  13   1   0        3.72        3.58      0.57 o
   0   2   0    26540.12    23841.37     86.74 o
   2   2   0       90.47       96.03      9.68 o
   4   2   0     1792.69     1836.25     49.97 o
   6   2   0        3.03        6.00      3.19 o
   8   2   0      145.06      142.65      2.48 o
  10   2   0      100.81      101.57      3.33 o
  12   2   0      261.26      257.24      4.92 o
   1   3   0      589.24      623.92     53.88 o
   3   3   0      458.56      430.96     49.53 o
   5   3   0      641.68      666.83     27.05 o
   7   3   0      766.75      777.67     15.06 o
   9   3   0       68.27       69.28      3.01 o
  11   3   0       12.73       13.70      1.03 o
   0   4   0     4381.87     4244.22     14.12 o
   2   4   0        0.48        0.07      0.49 o
   4   4   0      518.86      501.61     47.70 o
   6   4   0        2.39        1.13      0.90 o
   8   4   0       49.50       41.87      1.65 o
  10   4   0       37.39       36.13      1.83 o
  12   4   0       94.93       96.22      3.99 o
   1   5   0      134.92      135.13      3.12 o
   3   5   0       60.79       58.27     10.04 o
   5   5   0      146.19      130.50     14.99 o
   7   5   0      166.01      176.26      9.34 o
   9   5   0       10.30       10.35      0.57 o
  11   5   0        3.05        5.27      1.86 o
   0   6   0      613.72      600.12      6.91 o
   2   6   0        0.07       -0.68      0.68 o
   4   6   0       84.49       97.41     24.94 o
   6   6   0        0.75        1.05      0.88 o
   8   6   0        9.22        7.14      0.48 o
  10   6   0        7.81        7.90      0.59 o
   1   7   0       22.36       19.24      1.07 o
   3   7   0        3.36        3.59      0.49 o
   5   7   0       19.52       14.15      1.47 o
   7   7   0       16.51       20.18      1.15 o
   9   7   0        0.28        0.04      1.04 o
   0   8   0       61.15       58.12      3.03 o
   2   8   0        0.02        0.35      1.70 o
   4   8   0        8.83        8.67      0.51 o
   6   8   0        0.07        0.55      1.97 o
   8   8   0        0.94        0.89      1.03 o
   1   9   0        2.79        3.01      1.23 o
   3   9   0        0.00       -0.25      0.96 o
   5   9   0        1.35        1.43      1.18 o
   0  10   0        4.07        4.62      0.76 o
 -12   0   1       10.24       11.79      0.56 o
 -10   0   1       19.68       16.02      1.39 o
  -8   0   1      872.54      905.43     11.74 o
  -6   0   1      252.31      204.61      2.25 o
  -4   0   1     2013.62     2115.02     26.15 o
  -2   0   1      334.01      340.97      1.57 o
   0   0   1      188.17      186.42      1.78 o
   2   0   1      299.99      329.88      1.95 o
   4   0   1     3178.18     3265.89      8.11 o
   6   0   1       46.50       42.75      1.26 o
   8   0   1      654.18      695.13      5.46 o
  10   0   1       13.51       16.64      0.92 o
  12   0   1       26.62       23.67      1.28 o
 -13   1   1       51.48       50.70      1.51 o
 -11   1   1      411.59      401.25      3.42 o
  -9   1   1      181.26      168.90      1.93 o
  -7   1   1      351.61      358.81      3.87 o
  -5   1   1      505.18      603.32      6.93 o
  -3   1   1     4195.82     4529.82     22.63 o
  -1   1   1     4527.27     4897.07    196.47 o
   1   1   1     6980.67     6897.25    134.28 o
   3   1   1     2009.74     2110.80     17.58 o
   5   1   1     1297.42     1254.83      4.80 o
   7   1   1       39.59       40.04      0.93 o
   9   1   1       11.41       11.86      0.69 o
  11   1   1      188.33      191.62      2.66 o
 -12   2   1        7.83        7.91      0.52 o
 -10   2   1       16.15       15.36      0.90 o
  -8   2   1      577.61      600.30      4.82 o
  -6   2   1      137.42      128.53      3.55 o
  -4   2   1     1399.94     1478.76     41.98 o
  -2   2   1      150.77      120.06     48.40 o
   0   2   1       98.77       99.82      1.45 o
   2   2   1      112.24      102.52      2.57 o
   4   2   1     1896.08     1894.27     61.18 o
   6   2   1       35.21       42.73     11.43 o
   8   2   1      431.66      445.26      5.97 o
  10   2   1        8.61        8.61      0.50 o
  12   2   1       16.76       16.67      0.82 o
 -13   3   1       26.16       24.64      1.43 o
 -11   3   1      206.16      207.18      3.71 o
  -9   3   1       95.93       86.47      2.52 o
  -7   3   1      178.66      175.95      3.73 o
  -5   3   1      183.53      210.42     10.50 o
  -3   3   1     1178.57      864.26    360.75 o
  -1   3   1     1540.22     1674.21     57.56 o
   1   3   1     2193.34     2164.05     72.37 o
   3   3   1      760.05      734.53     32.55 o
   5   3   1      540.69      551.54      8.31 o
   7   3   1       14.23       13.84      0.82 o
   9   3   1        6.79        8.43      0.46 o
  11   3   1       93.59       92.67      2.83 o
 -12   4   1        3.43        4.05      1.09 o
 -10   4   1        8.95       10.20      0.67 o
  -8   4   1      175.03      173.99      3.00 o
  -6   4   1       34.05       38.82      3.21 o
  -4   4   1      437.22      348.42    115.98 o
  -2   4   1       33.23       31.04      4.19 o
   0   4   1       27.57       29.58      1.18 o
   2   4   1        4.14        2.39      0.20 o
   4   4   1      495.15      481.62     32.19 o
   6   4   1       16.01       13.26      0.90 o
   8   4   1      123.25      135.82      7.41 o
  10   4   1        2.34        3.19      0.90 o
 -11   5   1       54.00       55.81      4.13 o
  -9   5   1       24.92       22.30      1.18 o
  -7   5   1       42.31       39.58      2.29 o
  -5   5   1       35.54       36.19     10.98 o
  -3   5   1      196.87      165.65     29.19 o
  -1   5   1      280.66      308.50      9.38 o
   1   5   1      387.07      369.49     15.91 o
   3   5   1      168.82      165.43     11.91 o
   5   5   1      120.36      117.61      2.43 o
   7   5   1        2.74        1.61      0.84 o
   9   5   1        2.63        3.16      1.07 o
 -10   6   1        3.18        3.59      0.62 o
  -8   6   1       24.41       26.59      2.24 o
  -6   6   1        4.82        5.55      0.75 o
  -4   6   1       56.16       46.41      9.43 o
  -2   6   1       12.16       11.70      1.83 o
   0   6   1        4.78        5.37      0.56 o
   2   6   1        0.80       -0.45      1.56 o
   4   6   1       69.21       66.13      6.80 o
   6   6   1        4.37        2.65      0.97 o
   8   6   1       13.76       15.61      0.92 o
  10   6   1        0.30        0.44      1.13 o
  -9   7   1        3.18        3.29      1.04 o
  -7   7   1        5.00        4.72      1.10 o
  -5   7   1        5.30        4.73      0.42 o
  -3   7   1       22.15       20.49      1.06 o
  -1   7   1       36.40       37.64      1.61 o
   1   7   1       41.95       41.44      1.62 o
   3   7   1       24.48       24.72      3.67 o
   5   7   1       15.76       14.96      1.50 o
   7   7   1        0.41        1.16      0.48 o
  -8   8   1        1.33       -0.30      1.40 o
  -6   8   1        0.21        1.12      0.94 o
  -4   8   1        2.41        1.87      1.40 o
  -2   8   1        3.60        2.95      1.01 o
   0   8   1        0.16       -0.96      0.96 o
   2   8   1        1.00        1.96      0.79 o
   4   8   1        4.92        3.91      0.62 o
   6   8   1        0.74        0.44      0.98 o
  -5   9   1        0.80        0.75      1.12 o
  -3   9   1        1.44        1.83      1.66 o
  -1   9   1        3.80        3.71      1.12 o
   1   9   1        2.70        2.82      1.13 o
   3   9   1        2.16        0.93      1.04 o
   5   9   1        1.31        0.35      1.15 o
  -2  10   1        0.59       -0.68      1.06 o
   0  10   1        0.01       -0.05      1.01 o
 -14   0   2        4.26        5.49      0.49 o
 -12   0   2      206.69      202.27      4.16 o
 -10   0   2      167.93      167.07      6.04 o
  -8   0   2      929.90      868.92     18.92 o
  -6   0   2     1007.65     1055.68     22.23 o
  -4   0   2      150.55      213.23      8.09 o
  -2   0   2      131.15      128.26      2.85 o
   0   0   2      665.13      700.26      6.01 o
   2   0   2      820.13      865.74     10.56 o
   4   0   2     2992.37     2958.81      9.14 o
   6   0   2      672.45      657.00     12.06 o
   8   0   2      138.22      131.95      2.60 o
  10   0   2       19.74       19.11      1.02 o
 -13   1   2        2.76        3.83      0.39 o
 -11   1   2       73.66       78.08      1.54 o
  -9   1   2       11.78       11.67      0.46 o
  -7   1   2       43.24       50.24      0.96 o
  -5   1   2       28.52       27.78      0.56 o
  -3   1   2     3308.68     3508.92     68.39 o
  -1   1   2      225.12      233.44      1.13 o
   1   1   2      160.89      157.43      1.25 o
   3   1   2      206.38      217.93      1.95 o
   5   1   2      160.71      163.81      1.59 o
   7   1   2       15.89       19.32      2.20 o
   9   1   2      466.17      475.75      3.68 o
  11   1   2        2.46        1.62      0.47 o
 -14   2   2        2.97        4.12      1.09 o
 -12   2   2      145.12      145.01      4.80 o
 -10   2   2      120.21      122.97      2.55 o
  -8   2   2      641.00      614.82     11.06 o
  -6   2   2      631.91      670.02     12.58 o
  -4   2   2      145.24      138.41      3.93 o
  -2   2   2        5.93        5.07      0.35 o
   0   2   2      582.90      580.62     15.07 o
   2   2   2      525.93      512.77     15.96 o
   4   2   2     2042.51     1999.89     71.26 o
   6   2   2      473.00      458.26      4.19 o
   8   2   2      100.57       96.34      3.06 o
  10   2   2       13.49       14.68      0.87 o
 -13   3   2        1.74        3.09      1.00 o
 -11   3   2       32.30       31.45      2.54 o
  -9   3   2       11.17       10.62      1.26 o
  -7   3   2       15.61       17.05      0.86 o
  -5   3   2       18.18       17.39      2.30 o
  -3   3   2     1261.34     1175.23     99.55 o
  -1   3   2       19.41       21.13      0.75 o
   1   3   2      167.24      186.12      6.98 o
   3   3   2       58.59       61.88      1.36 o
   5   3   2       92.49       93.41      1.91 o
   7   3   2        3.27        3.96      0.31 o
   9   3   2      226.67      232.51      5.13 o
  11   3   2        0.66        1.57      1.25 o
 -12   4   2       51.22       52.52      3.41 o
 -10   4   2       44.79       45.18      3.62 o
  -8   4   2      216.65      207.15      5.92 o
  -6   4   2      195.63      185.17     21.09 o
  -4   4   2       56.25       34.41     12.52 o
  -2   4   2        2.17        5.73      3.80 o
   0   4   2      218.58      209.63      2.64 o
   2   4   2      146.99      134.88      3.77 o
   4   4   2      682.04      674.36     17.03 o
   6   4   2      162.08      161.71      2.81 o
   8   4   2       41.50       47.50      1.94 o
  10   4   2        4.64        5.42      1.82 o
 -11   5   2        6.28        4.41      1.12 o
  -9   5   2        6.22        5.90      0.41 o
  -7   5   2        2.47        6.42      2.34 o
  -5   5   2        1.36        0.79      0.45 o
  -3   5   2      234.46      208.63     22.14 o
  -1   5   2        0.29        0.44      0.53 o
   1   5   2       35.65       42.81      1.34 o
   3   5   2       20.08       22.08      1.37 o
   5   5   2       24.40       19.51      1.06 o
   7   5   2        0.05       -0.82      0.82 o
   9   5   2       54.01       58.63      2.37 o
 -10   6   2        9.04       10.21      0.62 o
  -8   6   2       37.14       33.09      6.59 o
  -6   6   2       39.66       31.17     10.31 o
  -4   6   2        7.24        5.82      0.35 o
  -2   6   2        0.26       -0.37      0.74 o
   0   6   2       33.32       30.18      1.33 o
   2   6   2       20.40       19.71      0.94 o
   4   6   2      121.60      123.13      4.01 o
   6   6   2       28.80       28.27      1.46 o
   8   6   2       10.57       13.11      0.65 o
  -9   7   2        1.93        2.24      1.75 o
  -7   7   2        0.02       -0.82      0.90 o
  -5   7   2        0.14        0.17      0.84 o
  -3   7   2       19.88       18.13      1.07 o
  -1   7   2        0.07        0.44      0.76 o
   1   7   2        1.60        1.79      0.85 o
   3   7   2        5.81        5.81      0.76 o
   5   7   2        3.23        1.29      1.10 o
   7   7   2        0.74        2.26      0.88 o
  -8   8   2        3.28        2.73      1.03 o
  -6   8   2        5.66        4.25      1.48 o
  -4   8   2        0.44       -0.22      0.83 o
  -2   8   2        0.24       -0.68      0.86 o
   0   8   2        2.98        2.85      0.52 o
   2   8   2        1.39        0.82      0.90 o
   4   8   2       12.65       14.59      0.82 o
   6   8   2        3.12        3.27      1.41 o
  -5   9   2        0.23       -1.19      1.49 o
  -3   9   2        0.41        0.32      1.03 o
  -1   9   2        0.04       -0.27      1.03 o
   1   9   2        0.00       -0.12      0.87 o
   3   9   2        0.88        2.86      1.09 o
 -14   0   3       95.34       94.50      2.82 o
 -12   0   3      275.39      283.22      4.15 o
 -10   0   3      208.69      214.82      3.24 o
  -8   0   3      295.44      302.98      5.76 o
  -6   0   3      346.41      381.26     11.12 o
  -4   0   3      794.15      839.86     14.72 o
  -2   0   3     2214.52     2065.01     20.10 o
   0   0   3     4155.83     4527.25     84.04 o
   2   0   3       41.55       39.16      0.98 o
   4   0   3      238.66      211.89      3.61 o
   6   0   3      123.37      133.75      3.44 o
   8   0   3      241.05      234.85      3.62 o
  10   0   3       83.23       86.33      2.66 o
 -13   1   3       16.55       18.86      0.72 o
 -11   1   3      363.71      355.56      3.22 o
  -9   1   3        0.03        0.39      0.44 o
  -7   1   3     3385.90     3292.67     19.93 o
  -5   1   3      461.75      496.84      7.15 o
  -3   1   3     4931.68     5521.28    113.60 o
  -1   1   3        0.41        4.67      2.02 o
   1   1   3     2048.83     2210.33     12.57 o
   3   1   3       24.42       22.34      0.83 o
   5   1   3     1474.92     1432.06     17.78 o
   7   1   3      137.15      132.44      1.87 o
   9   1   3      143.71      141.52      2.18 o
 -14   2   3       65.67       61.85      2.37 o
 -12   2   3      193.97      195.78      3.61 o
 -10   2   3      138.32      136.51      4.90 o
  -8   2   3      195.93      204.76      6.01 o
  -6   2   3      294.18      314.73      2.89 o
  -4   2   3      416.57      409.60     11.06 o
  -2   2   3     1389.22     1411.97     12.29 o
   0   2   3     2336.10     2299.79     27.08 o
   2   2   3       17.98       14.22      1.37 o
   4   2   3      174.05      165.65      3.31 o
   6   2   3       93.47       94.37      3.74 o
   8   2   3      167.09      158.76      8.89 o
  10   2   3       60.85       61.49      2.37 o
 -13   3   3        7.31        8.64      0.49 o
 -11   3   3      187.52      185.11      3.38 o
  -9   3   3        0.24       -0.56      0.65 o
  -7   3   3     1584.01     1567.84     18.52 o
  -5   3   3      143.93      157.74      8.27 o
  -3   3   3     1490.01     1532.92     12.20 o
  -1   3   3        7.18        5.80      0.34 o
   1   3   3      777.12      803.66     12.81 o
   3   3   3       16.16       20.57      1.98 o
   5   3   3      728.22      702.96     20.93 o
   7   3   3       77.04       74.95      2.93 o
   9   3   3       73.60       76.49      2.53 o
 -12   4   3       68.24       66.04      2.41 o
 -10   4   3       38.28       40.18      2.74 o
  -8   4   3       74.06       73.54      4.04 o
  -6   4   3      130.56      114.99     13.86 o
  -4   4   3       89.29       82.70      3.48 o
  -2   4   3      409.49      429.47      5.05 o
   0   4   3      587.86      568.15      5.70 o
   2   4   3        1.96        0.31      0.58 o
   4   4   3       63.53       72.83      2.34 o
   6   4   3       44.51       40.34      1.65 o
   8   4   3       55.28       53.96      2.51 o
 -11   5   3       50.06       55.40      3.03 o
  -9   5   3        0.44       -0.20      0.87 o
  -7   5   3      389.25      261.74    118.68 o
  -5   5   3       28.85       30.34      5.01 o
  -3   5   3      284.35      280.15      3.23 o
  -1   5   3        2.05        2.41      0.29 o
   1   5   3      167.22      157.85      4.71 o
   3   5   3        5.50        7.71      0.44 o
   5   5   3      185.80      184.46      3.23 o
   7   5   3       25.09       27.96      1.33 o
   9   5   3       19.88       21.50      1.76 o
 -10   6   3        3.77        4.08      0.60 o
  -8   6   3       19.77       13.99      4.43 o
  -6   6   3       29.36       21.40      4.72 o
  -4   6   3        8.67        7.87      0.45 o
  -2   6   3       69.17       68.65      1.82 o
   0   6   3       83.24       85.73      2.06 o
   2   6   3        0.04       -0.54      0.75 o
   4   6   3       11.42       17.76      1.00 o
   6   6   3       14.25       13.25      0.69 o
   8   6   3        8.68        7.64      0.58 o
  -9   7   3        0.19       -0.47      0.96 o
  -7   7   3       55.29       42.14      5.82 o
  -5   7   3        3.57        3.82      0.51 o
  -3   7   3       39.37       41.08      1.81 o
  -1   7   3        0.05        0.07      0.73 o
   1   7   3       21.91       18.42      0.93 o
   3   7   3        1.19        1.66      1.11 o
   5   7   3       26.14       25.85      1.92 o
   7   7   3        4.97        6.22      0.53 o
  -8   8   3        3.44        1.98      1.58 o
  -6   8   3        4.29        3.27      1.82 o
  -4   8   3        0.05        1.13      0.83 o
  -2   8   3        6.53        6.40      0.98 o
   0   8   3        5.50        6.32      0.47 o
   2   8   3        0.35       -0.52      0.94 o
   4   8   3        1.06        2.54      1.22 o
  -5   9   3        0.18       -1.54      2.19 o
  -3   9   3        3.59        1.53      1.18 o
  -1   9   3        0.01        0.50      0.88 o
   1   9   3        1.57        1.71      1.10 o
   3   9   3        0.25        1.42      1.12 o
 -14   0   4       25.91       27.48      1.32 o
 -12   0   4       45.26       44.10      1.76 o
 -10   0   4      218.67      203.55      3.04 o
  -8   0   4     1591.54     1580.95     27.87 o
  -6   0   4     2224.03     2228.39     56.61 o
  -4   0   4     2329.64     2475.81     30.50 o
  -2   0   4      993.94     1066.53      4.49 o
   0   0   4        0.37       -0.61      0.71 o
   2   0   4        0.19        0.08      0.41 o
   4   0   4      839.85      862.75      5.63 o
   6   0   4      108.76      109.77      2.38 o
   8   0   4      191.17      188.83      3.51 o
  10   0   4       41.27       41.82      1.95 o
 -13   1   4        2.45        1.08      1.17 o
 -11   1   4      594.53      600.16      3.94 o
  -9   1   4        0.22       -0.10      0.36 o
  -7   1   4        8.29       10.67      0.44 o
  -5   1   4       53.11       45.91      0.77 o
  -3   1   4     1408.30     1463.21     10.22 o
  -1   1   4      352.93      353.17      2.06 o
   1   1   4     2401.23     2249.68      9.16 o
   3   1   4        3.31        1.74      0.32 o
   5   1   4       10.01        9.19      0.40 o
   7   1   4        2.37        0.98      0.63 o
   9   1   4       39.25       39.51      1.40 o
 -14   2   4       17.42       17.22      0.92 o
 -12   2   4       31.24       29.84      1.45 o
 -10   2   4      153.96      147.62      2.69 o
  -8   2   4     1104.51     1134.74     20.80 o
  -6   2   4     1508.48     1471.34     12.23 o
  -4   2   4     1407.81     1484.16     43.57 o
  -2   2   4      554.29      581.51      3.63 o
   0   2   4        0.09        0.49      0.22 o
   2   2   4        0.21        0.57      0.50 o
   4   2   4      567.27      567.98     10.20 o
   6   2   4       71.08       69.34      2.47 o
   8   2   4      136.62      139.93      6.44 o
 -13   3   4        0.81        1.26      0.90 o
 -11   3   4      279.59      280.56      4.06 o
  -9   3   4        0.40       -0.18      0.63 o
  -7   3   4        3.34        2.71      0.41 o
  -5   3   4       37.94       43.92      1.23 o
  -3   3   4      612.91      572.97      3.92 o
  -1   3   4       81.48       84.11      1.58 o
   1   3   4      956.59      916.61     22.76 o
   3   3   4        0.43        0.79      0.59 o
   5   3   4        2.28        5.37      0.97 o
   7   3   4        0.43       -0.26      1.59 o
   9   3   4       19.85       18.32      1.06 o
 -12   4   4       10.96       11.58      0.68 o
 -10   4   4       56.30       57.39      1.97 o
  -8   4   4      382.22      385.06      4.20 o
  -6   4   4      491.78      476.38      4.99 o
  -4   4   4      410.01      436.68     11.50 o
  -2   4   4      141.02      148.41      2.48 o
   0   4   4        0.00       -0.06      0.92 o
   2   4   4        0.55        2.18      0.64 o
   4   4   4      192.05      192.49      8.32 o
   6   4   4       20.00       16.45      1.50 o
   8   4   4       50.26       56.05      2.32 o
 -13   5   4        0.05       -0.94      0.94 o
 -11   5   4       60.70       61.52      4.98 o
  -9   5   4        2.10        1.24      0.86 o
  -7   5   4        0.27        1.11      0.82 o
  -5   5   4       20.37       21.46      1.12 o
  -3   5   4      123.51      112.67      2.17 o
  -1   5   4        9.20       12.48      0.72 o
   1   5   4      189.20      186.16      4.13 o
   3   5   4        0.00       -0.58      1.61 o
   5   5   4        0.03        0.23      0.79 o
   7   5   4        0.01        0.07      0.96 o
 -12   6   4        2.32        2.14      1.10 o
 -10   6   4       11.34       13.41      0.73 o
  -8   6   4       71.98       60.00     14.52 o
  -6   6   4       82.34       75.75      3.64 o
  -4   6   4       73.70       78.78      2.08 o
  -2   6   4       22.49       25.10      1.72 o
   0   6   4        0.00       -0.08      0.74 o
   2   6   4        0.01        0.61      1.34 o
   4   6   4       36.97       38.23      2.12 o
   6   6   4        2.16        0.67      1.04 o
  -9   7   4        1.66        1.81      1.02 o
  -7   7   4        0.04        0.05      1.06 o
  -5   7   4        6.83        6.36      0.44 o
  -3   7   4       11.72       10.64      0.55 o
  -1   7   4        0.56        0.32      0.90 o
   1   7   4       16.72       18.40      1.04 o
   3   7   4        0.01       -1.37      1.52 o
   5   7   4        0.55        2.38      1.01 o
  -8   8   4        8.44        5.28      0.90 o
  -6   8   4        7.64        7.00      1.09 o
  -4   8   4        7.92        8.90      0.52 o
  -2   8   4        2.26        2.13      1.00 o
   0   8   4        0.01       -1.41      1.66 o
   2   8   4        0.07       -1.05      1.05 o
   4   8   4        4.39        2.88      1.24 o
  -5   9   4        1.25        1.00      1.54 o
  -3   9   4        0.51        0.38      0.98 o
  -1   9   4        0.00       -0.57      1.06 o
   1   9   4        0.38        1.74      1.04 o
 -14   0   5       50.37       45.70      2.41 o
 -12   0   5        5.10        5.69      0.54 o
 -10   0   5      383.57      389.28     10.41 o
  -8   0   5       26.22       29.85      1.75 o
  -6   0   5      337.31      319.73      8.50 o
  -4   0   5      100.83      100.52      2.47 o
  -2   0   5      750.25      752.89     21.46 o
   0   0   5       41.23       38.45      1.11 o
   2   0   5      911.60      826.38      5.36 o
   4   0   5       78.78       81.43      1.99 o
   6   0   5      185.88      177.94      4.29 o
   8   0   5        1.04       -0.41      2.21 o
 -13   1   5       61.69       61.19      1.87 o
 -11   1   5        5.19        5.72      0.26 o
  -9   1   5        5.97        7.55      0.44 o
  -7   1   5     1144.69     1115.00     21.31 o
  -5   1   5      516.91      516.99      9.27 o
  -3   1   5     1819.23     1751.24     18.73 o
  -1   1   5      379.06      366.93      2.67 o
   1   1   5      469.22      413.22      2.58 o
   3   1   5      130.29      112.28      1.55 o
   5   1   5      199.37      193.35      2.30 o
   7   1   5        5.21        7.75      0.72 o
 -14   2   5       33.73       33.44      2.91 o
 -12   2   5        2.75        4.16      1.45 o
 -10   2   5      249.27      250.10      3.48 o
  -8   2   5       23.77       25.39      1.20 o
  -6   2   5      228.86      224.25      5.21 o
  -4   2   5       49.77       48.97      1.45 o
  -2   2   5      460.68      443.05      3.55 o
   0   2   5       30.55       28.69      1.22 o
   2   2   5      639.54      607.29     12.30 o
   4   2   5       50.09       56.30      1.75 o
   6   2   5      125.92      124.83      2.84 o
   8   2   5        0.58        1.20      1.33 o
 -13   3   5       31.77       34.03      1.82 o
 -11   3   5        2.32        1.78      0.94 o
  -9   3   5        3.10        3.16      0.40 o
  -7   3   5      511.18      512.46      8.93 o
  -5   3   5      189.11      181.91      4.24 o
  -3   3   5      912.46      893.74      5.67 o
  -1   3   5      171.72      163.26      3.61 o
   1   3   5      232.26      228.71      8.43 o
   3   3   5       63.53       67.74      1.90 o
   5   3   5       92.64       92.83      3.10 o
   7   3   5        2.64        1.87      1.01 o
 -12   4   5        0.32       -0.09      1.21 o
 -10   4   5       68.93       72.60      2.14 o
  -8   4   5       11.06       12.69      1.19 o
  -6   4   5       65.72       70.55      1.80 o
  -4   4   5        6.14        6.72      0.31 o
  -2   4   5      140.80      131.11      5.33 o
   0   4   5        5.68        7.55      0.50 o
   2   4   5      212.08      210.24      3.93 o
   4   4   5       12.73       15.80      1.46 o
   6   4   5       39.34       44.08      1.93 o
 -13   5   5        9.12        9.25      0.74 o
 -11   5   5        0.59        0.24      0.84 o
  -9   5   5        1.41       -0.40      0.88 o
  -7   5   5      119.46      123.05      4.00 o
  -5   5   5       39.36       36.12      1.44 o
  -3   5   5      219.03      225.41      3.23 o
  -1   5   5       36.20       34.96      2.03 o
   1   5   5       63.91       66.80      2.02 o
   3   5   5       16.42       19.38      2.75 o
   5   5   5       19.10       20.85      1.16 o
   7   5   5        0.58        0.64      1.13 o
 -12   6   5        0.01        0.44      0.92 o
 -10   6   5        7.21        9.07      0.51 o
  -8   6   5        1.92        2.53      0.51 o
  -6   6   5        6.92        7.48      0.45 o
  -4   6   5        0.02       -0.33      1.56 o
  -2   6   5       25.97       23.02      1.21 o
   0   6   5        0.06        0.24      0.79 o
   2   6   5       32.23       30.21      1.53 o
   4   6   5        0.95        3.43      0.58 o
   6   6   5        5.61        6.92      0.83 o
  -9   7   5        0.63       -0.97      0.97 o
  -7   7   5       15.34       15.07      0.89 o
  -5   7   5        4.51        5.11      0.60 o
  -3   7   5       27.73       30.16      2.14 o
  -1   7   5        4.50        3.60      1.00 o
   1   7   5       10.76       14.23      0.78 o
   3   7   5        2.79        4.02      0.59 o
  -8   8   5        0.12       -0.52      1.44 o
  -6   8   5        0.14        1.16      1.08 o
  -4   8   5        0.12        0.86      0.84 o
  -2   8   5        2.59        1.42      1.06 o
   0   8   5        0.61        0.04      0.98 o
   2   8   5        2.27        1.38      1.03 o
  -5   9   5        0.21       -0.43      1.03 o
  -3   9   5        2.18        0.42      1.26 o
  -1   9   5        0.46        0.08      0.99 o
 -14   0   6      210.27      203.78      9.92 o
 -12   0   6        0.62        0.00      0.68 o
 -10   0   6       64.53       63.21      1.89 o
  -8   0   6       49.74       64.69      2.32 o
  -6   0   6      621.26      547.62     23.94 o
  -4   0   6      113.20       94.20      1.75 o
  -2   0   6     2839.75     2662.05     71.21 o
   0   0   6       54.13       49.69      1.45 o
   2   0   6      158.93      140.73      3.43 o
   4   0   6        1.54        1.79      0.41 o
   6   0   6       40.86       41.73      3.45 o
 -13   1   6       48.65       47.35      1.38 o
 -11   1   6       66.70       69.98      2.28 o
  -9   1   6      372.09      380.35      8.07 o
  -7   1   6      541.46      529.27     14.42 o
  -5   1   6       30.25       30.29      0.76 o
  -3   1   6       18.98       19.74      1.04 o
  -1   1   6      475.05      457.61      2.80 o
   1   1   6      396.21      396.08      2.85 o
   3   1   6      191.16      191.95      2.68 o
   5   1   6      288.48      267.30      3.47 o
   7   1   6       22.49       21.33      0.83 o
 -14   2   6      152.25      144.52      3.57 o
 -12   2   6        0.39        0.33      0.72 o
 -10   2   6       46.82       46.87      2.13 o
  -8   2   6       36.02       36.37      2.44 o
  -6   2   6      429.41      387.10      3.76 o
  -4   2   6       77.84       73.72      1.63 o
  -2   2   6     1929.67     1837.19      7.96 o
   0   2   6       45.51       45.02      1.87 o
   2   2   6      115.75      110.93      2.37 o
   4   2   6        1.65        1.89      0.81 o
   6   2   6       28.36       27.61      1.49 o
 -13   3   6       26.83       25.57      2.36 o
 -11   3   6       27.59       28.52      1.98 o
  -9   3   6      185.35      187.06      3.10 o
  -7   3   6      250.15      240.31      3.60 o
  -5   3   6        7.89       10.11      0.57 o
  -3   3   6       13.80       13.61      0.77 o
  -1   3   6      245.94      241.16      6.66 o
   1   3   6      180.37      178.00      2.94 o
   3   3   6       98.21       95.49      2.57 o
   5   3   6      140.05      140.58      3.36 o
   7   3   6        9.78        9.17      0.57 o
 -12   4   6        0.10        1.19      0.74 o
 -10   4   6       19.13       19.43      1.10 o
  -8   4   6       13.62       15.08      0.87 o
  -6   4   6      144.54      139.28      8.74 o
  -4   4   6       28.71       37.86     10.51 o
  -2   4   6      651.84      651.71      5.39 o
   0   4   6       22.99       24.03      1.25 o
   2   4   6       43.98       50.25      3.01 o
   4   4   6        1.56        0.85      0.96 o
   6   4   6        9.39        8.64      2.03 o
 -11   5   6        3.90        2.86      1.03 o
  -9   5   6       45.66       48.90      5.00 o
  -7   5   6       56.97       56.43      4.90 o
  -5   5   6        0.28        0.21      0.69 o
  -3   5   6        5.00        5.60      0.39 o
  -1   5   6       75.89       76.57      2.59 o
   1   5   6       37.54       36.93      3.26 o
   3   5   6       27.65       23.40      1.28 o
   5   5   6       32.59       35.25      1.75 o
 -10   6   6        4.91        5.14      1.33 o
  -8   6   6        2.52        2.17      1.00 o
  -6   6   6       24.52       22.20      1.25 o
  -4   6   6        6.62        7.57      0.46 o
  -2   6   6      121.19      129.05      2.90 o
   0   6   6        6.43        7.99      0.48 o
   2   6   6        9.20       12.92      0.62 o
   4   6   6        0.81        1.34      1.03 o
  -9   7   6        5.74        6.38      0.76 o
  -7   7   6        6.14        7.47      0.49 o
  -5   7   6        0.11        1.33      0.78 o
  -3   7   6        0.93        0.99      0.91 o
  -1   7   6       14.92       14.05      0.77 o
   1   7   6        3.45        3.18      1.07 o
   3   7   6        4.62        2.95      1.95 o
  -8   8   6        0.18       -0.99      1.54 o
  -6   8   6        2.17        1.55      1.07 o
  -4   8   6        1.03        1.18      1.23 o
  -2   8   6       13.09       14.30      0.77 o
   0   8   6        1.12        2.76      1.01 o
 -14   0   7        3.37        2.47      1.19 o
 -12   0   7       11.96       13.63      0.65 o
 -10   0   7      291.41      299.34      6.55 o
  -8   0   7        0.03        0.33      0.59 o
  -6   0   7      358.49      383.45      3.86 o
  -4   0   7      162.95      157.98      2.50 o
  -2   0   7        9.60        8.89      0.56 o
   0   0   7        3.35        8.69      0.56 o
   2   0   7      341.11      343.85      7.31 o
   4   0   7        0.02       -0.52      0.72 o
   6   0   7       53.79       54.14      2.25 o
 -13   1   7       79.97       78.36      2.40 o
 -11   1   7      264.19      269.46      4.33 o
  -9   1   7       27.35       28.64      1.39 o
  -7   1   7        0.20       -0.19      0.42 o
  -5   1   7      128.07      107.64      2.32 o
  -3   1   7      518.55      502.57      3.14 o
  -1   1   7      149.96      154.67      2.32 o
   1   1   7      275.90      266.93      3.48 o
   3   1   7       23.12       25.46      1.59 o
   5   1   7        0.07        0.39      0.63 o
 -14   2   7        2.15        3.41      1.12 o
 -12   2   7       10.07       10.92      0.88 o
 -10   2   7      205.61      201.75      6.25 o
  -8   2   7        0.09        0.61      0.64 o
  -6   2   7      245.77      255.10     10.33 o
  -4   2   7      111.02      108.14      2.17 o
  -2   2   7        4.17        6.81      2.10 o
   0   2   7        1.27        0.60      0.67 o
   2   2   7      241.10      234.99      3.72 o
   4   2   7        0.00        0.96      1.10 o
   6   2   7       36.02       35.82      1.94 o
 -13   3   7       40.60       40.24      2.02 o
 -11   3   7      137.17      135.29      3.01 o
  -9   3   7       14.14       13.25      0.87 o
  -7   3   7        0.33       -0.03      0.94 o
  -5   3   7       66.60       63.71      3.03 o
  -3   3   7      257.02      251.60      9.76 o
  -1   3   7       69.51       69.29      1.98 o
   1   3   7      141.45      138.23      2.93 o
   3   3   7        9.76       10.83      0.71 o
   5   3   7        0.00       -0.71      1.02 o
 -12   4   7        5.94        6.47      1.19 o
 -10   4   7       71.60       70.30      2.27 o
  -8   4   7        0.18        0.58      0.81 o
  -6   4   7       75.65       75.34      6.12 o
  -4   4   7       40.92       39.95      1.60 o
  -2   4   7        0.20        1.43      0.70 o
   0   4   7        0.01        1.02      1.52 o
   2   4   7       87.19       85.49      2.52 o
   4   4   7        0.07        0.32      0.95 o
 -11   5   7       37.50       38.77      1.95 o
  -9   5   7        3.55        3.04      0.98 o
  -7   5   7        0.15       -0.21      0.74 o
  -5   5   7       15.46       14.29      0.83 o
  -3   5   7       69.06       71.94      2.18 o
  -1   5   7       14.01       13.11      0.70 o
   1   5   7       39.37       46.92      1.96 o
   3   5   7        1.82        1.54      1.05 o
 -10   6   7       12.25       12.13      0.65 o
  -8   6   7        0.12        1.11      0.91 o
  -6   6   7        9.20        9.55      0.78 o
  -4   6   7        9.30       10.70      0.66 o
  -2   6   7        0.16        0.31      0.80 o
   0   6   7        0.08       -0.94      0.94 o
   2   6   7       16.90       16.34      0.74 o
  -9   7   7        0.52        0.20      1.04 o
  -7   7   7        0.05       -0.64      0.94 o
  -5   7   7        1.43        1.47      0.89 o
  -3   7   7       10.99       10.94      1.05 o
  -1   7   7        1.05       -1.09      1.09 o
   1   7   7        6.33        8.15      0.64 o
  -4   8   7        1.22        0.76      1.05 o
 -14   0   8       93.35       88.82      7.33 o
 -12   0   8        1.67        0.56      0.82 o
 -10   0   8      369.26      362.29     10.62 o
  -8   0   8       33.28       34.35      1.48 o
  -6   0   8       40.84       35.83      1.45 o
  -4   0   8        0.04       -0.53      0.60 o
  -2   0   8       81.60       83.66      2.09 o
   0   0   8        3.97        2.33      0.46 o
   2   0   8      252.55      255.48      4.48 o
   4   0   8        9.59       11.30      0.76 o
 -13   1   8        5.14        3.32      0.51 o
 -11   1   8        0.00       -0.60      0.60 o
  -9   1   8       39.11       43.91      1.21 o
  -7   1   8       90.41       94.20      3.32 o
  -5   1   8      299.21      307.80      2.85 o
  -3   1   8       40.33       38.68      1.06 o
  -1   1   8       26.84       27.09      0.93 o
   1   1   8        1.42        2.59      0.42 o
   3   1   8       15.04       16.46      0.61 o
 -14   2   8       65.64       66.77      2.57 o
 -12   2   8        1.08        0.65      0.87 o
 -10   2   8      259.51      252.14     13.48 o
  -8   2   8       22.91       21.27      1.03 o
  -6   2   8       30.82       28.30      1.41 o
  -4   2   8        0.09        0.89      0.73 o
  -2   2   8       56.17       56.50      1.87 o
   0   2   8        2.98        1.98      0.86 o
   2   2   8      178.29      190.53      3.70 o
   4   2   8        6.62        6.88      2.30 o
 -13   3   8        1.61        0.99      0.58 o
 -11   3   8        0.15       -0.54      1.04 o
  -9   3   8       19.28       21.25      1.12 o
  -7   3   8       37.97       40.66      1.61 o
  -5   3   8      142.42      140.52      2.79 o
  -3   3   8       16.93       17.92      2.26 o
  -1   3   8       11.30       12.02      0.63 o
   1   3   8        0.86        0.70      0.93 o
   3   3   8        8.49        9.44      3.83 o
 -12   4   8        0.27       -0.28      1.80 o
 -10   4   8       91.21       89.57      2.64 o
  -8   4   8        8.30        7.00      0.48 o
  -6   4   8       12.59       12.26      0.56 o
  -4   4   8        0.13        1.25      0.78 o
  -2   4   8       17.33       17.31      1.49 o
   0   4   8        1.41        2.20      0.95 o
   2   4   8       63.31       68.24      2.87 o
 -11   5   8        0.28       -0.97      0.97 o
  -9   5   8        4.89        6.42      1.70 o
  -7   5   8        5.71        7.01      0.46 o
  -5   5   8       32.00       29.86      1.66 o
  -3   5   8        2.35        3.22      0.82 o
  -1   5   8        1.72        1.05      1.02 o
   1   5   8        0.32        0.59      1.06 o
 -10   6   8       16.61       17.46      0.99 o
  -8   6   8        1.90        3.35      0.92 o
  -6   6   8        2.84        3.54      0.61 o
  -4   6   8        0.14       -1.04      1.04 o
  -2   6   8        2.13        2.42      1.02 o
   0   6   8        0.49        0.44      2.86 o
  -7   7   8        0.13        1.31      1.00 o
  -5   7   8        3.26        2.58      1.14 o
  -3   7   8        0.02        0.76      1.07 o
 -12   0   9        4.37        3.30      1.12 o
 -10   0   9        2.21        0.94      1.02 o
  -8   0   9       63.66       72.32      5.18 o
  -6   0   9      217.79      225.09      4.66 o
  -4   0   9      120.03      141.62      5.51 o
  -2   0   9      200.17      188.80      5.78 o
   0   0   9        0.09        1.96      0.93 o
   2   0   9        6.33        4.66      0.63 o
 -13   1   9       82.61       82.46      1.95 o
 -11   1   9        9.86        8.74      0.38 o
  -9   1   9      322.25      314.75      3.63 o
  -7   1   9       89.51       78.13      1.57 o
  -5   1   9      126.09      118.16      2.67 o
  -3   1   9        0.50        1.43      0.67 o
  -1   1   9       87.51       92.55      1.79 o
   1   1   9       26.26       27.85      0.95 o
   3   1   9       53.18       58.59      1.80 o
 -12   2   9        2.50        1.39      0.89 o
 -10   2   9        1.87        0.58      2.58 o
  -8   2   9       49.76       50.79      3.93 o
  -6   2   9      147.22      148.88      5.43 o
  -4   2   9       86.39       96.60      3.70 o
  -2   2   9      138.89      137.10      4.47 o
   0   2   9        0.01       -0.88      0.96 o
   2   2   9        4.37        3.79      1.08 o
 -11   3   9        4.79        5.40      0.96 o
  -9   3   9      162.70      159.73      3.42 o
  -7   3   9       49.10       47.83      2.86 o
  -5   3   9       65.40       71.00      5.26 o
  -3   3   9        0.03       -0.84      0.89 o
  -1   3   9       42.81       39.40      1.96 o
   1   3   9       13.27       16.76      0.95 o
 -12   4   9        0.37        1.47      1.00 o
 -10   4   9        1.10        1.59      1.00 o
  -8   4   9       23.35       22.91      1.27 o
  -6   4   9       46.04       47.73      2.03 o
  -4   4   9       33.62       32.87      1.78 o
  -2   4   9       45.90       46.45      2.05 o
   0   4   9        0.04       -1.68      2.74 o
  -9   5   9       43.15       42.31      2.11 o
  -7   5   9       14.82       15.20      0.75 o
  -5   5   9       18.61       22.70      1.35 o
  -3   5   9        0.04        1.14      1.25 o
  -1   5   9       10.35       10.32      0.59 o
  -8   6   9        6.55        6.57      0.56 o
  -6   6   9        6.59        6.65      0.88 o
  -4   6   9        7.59        7.34      0.56 o
 -12   0  10       29.11       32.81      1.63 o
 -10   0  10      124.95      125.08      4.35 o
  -8   0  10       55.72       57.02      2.13 o
  -6   0  10      122.08      112.24      2.82 o
  -4   0  10        3.40        4.23      0.52 o
  -2   0  10        1.12        1.36      1.03 o
   0   0  10        1.29        1.39      1.91 o
 -11   1  10        4.73        3.59      0.84 o
  -9   1  10       14.37       16.75      0.70 o
  -7   1  10        9.69       10.51      0.41 o
  -5   1  10      113.39      123.31      2.12 o
  -3   1  10       15.51       12.71      0.68 o
  -1   1  10       93.05       93.26      1.98 o
 -12   2  10       20.36       22.44      1.32 o
 -10   2  10       90.61       87.59      2.74 o
  -8   2  10       38.23       36.92      1.85 o
  -6   2  10       88.30       86.38      2.52 o
  -4   2  10        2.04        0.93      1.04 o
  -2   2  10        0.68        2.01      1.16 o
   0   2  10        0.85       -1.15      1.15 o
 -11   3  10        3.08        2.86      1.29 o
  -9   3  10        8.86       10.72      0.88 o
  -7   3  10        6.27        5.83      0.49 o
  -5   3  10       57.78       65.15      2.35 o
  -3   3  10        7.13        6.58      0.50 o
  -1   3  10       43.92       48.10      2.85 o
 -10   4  10       34.92       36.21      1.85 o
  -8   4  10       12.08       11.95      0.73 o
  -6   4  10       34.18       40.07      1.98 o
  -4   4  10        0.42        0.12      2.44 o
  -2   4  10        0.14        2.00      0.99 o
  -7   5  10        2.53        4.31      0.61 o
  -5   5  10       15.22       16.33      0.91 o
 -10   0  11        8.68        6.97      0.50 o
  -8   0  11        0.19        0.95      0.78 o
  -6   0  11        1.43        0.73      1.00 o
  -4   0  11       30.41       36.95      1.89 o
  -9   1  11       39.15       40.40      1.41 o
  -7   1  11        1.03        1.48      0.50 o
  -5   1  11       38.18       36.11      1.26 o
  -3   1  11        0.84        0.22      0.65 o
 -10   2  11        5.79        4.43      0.48 o
  -8   2  11        0.09        0.35      0.87 o
  -6   2  11        0.98        1.05      0.98 o
  -4   2  11       21.96       23.86      1.36 o
  -7   3  11        0.35        1.18      0.88 o
  -5   3  11       19.04       19.66      2.09 o
 
